# Supplementary material for: Using species richness calculations to model the global profile of unsampled pathogenic variants: Examples from BRCA1 and BRCA2
Source: PLoS One. 2023 Feb 8;18(2):e0278010. doi: 10.1371/journal.pone.0278010 (PMC9907816; doi:10.1371/journal.pone.0278010)
Supplement: S1 Table — (XLSX) [file pone.0278010.s002.xlsx]

## Sheet: Table S1
S1 Table: Data used in variant estimation calculations
Country	Gene	HGVS cDNA	# of Occurrences	Studies (†)
Argentina	BRCA1	c.1067del	1	(25)
Argentina	BRCA1	c.1088del	1	(25)
Argentina	BRCA1	c.1297del	1	(25)
Argentina	BRCA1	c.1360_1361del	1	(25)
Argentina	BRCA1	c.1510del	1	(25)
Argentina	BRCA1	c.1687C>T	1	(25)
Argentina	BRCA1	c.181T>G	6	(25)
Argentina	BRCA1	c.1892dup	1	(25)
Argentina	BRCA1	c.211A>G	11	(25)
Argentina	BRCA1	c.2568T>G	1	(25)
Argentina	BRCA1	c.2722G>T	1	(25)
Argentina	BRCA1	c.302-1G>A	1	(25)
Argentina	BRCA1	c.3228_3229del	1	(25)
Argentina	BRCA1	c.3257T>G	1	(25)
Argentina	BRCA1	c.3358_3359del	1	(25)
Argentina	BRCA1	c.3607C>T	1	(25)
Argentina	BRCA1	c.3627dup	1	(25)
Argentina	BRCA1	c.3689T>G	1	(25)
Argentina	BRCA1	c.3839_3843delinsAGGC	1	(25)
Argentina	BRCA1	c.4183C>T	1	(25)
Argentina	BRCA1	c.4201C>T	1	(25)
Argentina	BRCA1	c.427G>T	3	(25)
Argentina	BRCA1	c.4327C>T	2	(25)
Argentina	BRCA1	c.4625_4626del	1	(25)
Argentina	BRCA1	c.4964_4982del	2	(25)
Argentina	BRCA1	c.5030_5033del	2	(25)
Argentina	BRCA1	c.5123C>A	3	(25)
Argentina	BRCA1	c.5266dup	14	(25)
Argentina	BRCA1	c.5468-1G>A	1	(25)
Argentina	BRCA1	c.66dup	2	(25)
Argentina	BRCA1	c.68_69del	25	(25)
Argentina	BRCA1	c.798_799del	1	(25)
Argentina	BRCA2	c.145G>T	1	(25)
Argentina	BRCA2	c.2808_2811del	6	(25)
Argentina	BRCA2	c.3264dup	1	(25)
Argentina	BRCA2	c.3922G>T	1	(25)
Argentina	BRCA2	c.4740_4741dup	2	(25)
Argentina	BRCA2	c.5351dup	3	(25)
Argentina	BRCA2	c.5645C>G	2	(25)
Argentina	BRCA2	c.5681dup	1	(25)
Argentina	BRCA2	c.5796_5797del	1	(25)
Argentina	BRCA2	c.5946del	21	(25)
Argentina	BRCA2	c.6024dup	1	(25)
Argentina	BRCA2	c.6037A>T	4	(25)
Argentina	BRCA2	c.6209_6212del	1	(25)
Argentina	BRCA2	c.658_659del	1	(25)
Argentina	BRCA2	c.6814del	1	(25)
Argentina	BRCA2	c.7007G>C	1	(25)
Argentina	BRCA2	c.700del	2	(25)
Argentina	BRCA2	c.7180A>T	1	(25)
Argentina	BRCA2	c.7558C>T	1	(25)
Argentina	BRCA2	c.7857G>A	1	(25)
Argentina	BRCA2	c.8167G>C	1	(25)
Argentina	BRCA2	c.8463dup	1	(25)
Argentina	BRCA2	c.8755-1G>A	1	(25)
Argentina	BRCA2	c.8878C>T	2	(25)
Argentina	BRCA2	c.9026_9030del	2	(25)
Australia	BRCA1	3879_3880insT^	1	(26)
Australia	BRCA1	4385_4386insG^	1	(26)
Australia	BRCA1	498delA^	1	(26)
Australia	BRCA1	c.102del	1	(26)
Australia	BRCA1	c.1106_1107insTC	1	(26)
Australia	BRCA1	c.1175_1214del	2	(26)
Australia	BRCA1	c.131G>T	1	(26)
Australia	BRCA1	c.1508del	1	(26)
Australia	BRCA1	c.1687C>T	1	(26)
Australia	BRCA1	c.181T>G	1	(26)
Australia	BRCA1	c.188T>A	1	(26)
Australia	BRCA1	c.1961del	4	(26)
Australia	BRCA1	c.2068del	1	(26)
Australia	BRCA1	c.213-11T>G	1	(26)
Australia	BRCA1	c.2215A>T	1	(26)
Australia	BRCA1	c.2267del	1	(26)
Australia	BRCA1	c.2338C>T	1	(26)
Australia	BRCA1	c.2389_2390del	1	(26)
Australia	BRCA1	c.2504_2505insAAGTATCCATTGGGACA	1	(26)
Australia	BRCA1	c.2679_2682del	1	(26)
Australia	BRCA1	c.2680_2681del	1	(26)
Australia	BRCA1	c.2681_2682del	1	(26)
Australia	BRCA1	c.2694del	1	(26)
Australia	BRCA1	c.2716A>T	1	(26)
Australia	BRCA1	c.271del	1	(26)
Australia	BRCA1	c.2836_2837delinsC	1	(26)
Australia	BRCA1	c.2921T>A	1	(26)
Australia	BRCA1	c.2963C>A	1	(26)
Australia	BRCA1	c.301+1G>A	1	(26)
Australia	BRCA1	c.302-2del	1	(26)
Australia	BRCA1	c.3228_3229del	1	(26)
Australia	BRCA1	c.3331_3334del	2	(26)
Australia	BRCA1	c.3481_3491del	1	(26)
Australia	BRCA1	c.3598C>T	1	(26)
Australia	BRCA1	c.3627_3682insA	1	(26)
Australia	BRCA1	c.3668_3671dup	1	(26)
Australia	BRCA1	c.3671_3672insTTCC	1	(26)
Australia	BRCA1	c.374dup	1	(26)
Australia	BRCA1	c.3756_3759del	4	(26)
Australia	BRCA1	c.3972del	1	(26)
Australia	BRCA1	c.4035del	1	(26)
Australia	BRCA1	c.4064_4067del	1	(26)
Australia	BRCA1	c.4065_4068del	3	(26)
Australia	BRCA1	c.4066_4069del	1	(26)
Australia	BRCA1	c.4183C>T	1	(26)
Australia	BRCA1	c.427G>T	1	(26)
Australia	BRCA1	c.4327C>T	1	(26)
Australia	BRCA1	c.441+1G>A	1	(26)
Australia	BRCA1	c.4484G>A	1	(26)
Australia	BRCA1	c.4689C>G	1	(26)
Australia	BRCA1	c.4868C>G	1	(26)
Australia	BRCA1	c.4964_4982del	2	(26)
Australia	BRCA1	c.5074+1G>T	1	(26)
Australia	BRCA1	c.5095C>T	1	(26)
Australia	BRCA1	c.5266dup	8	(26)
Australia	BRCA1	c.5503C>T	1	(26)
Australia	BRCA1	c.68_69del	4	(26)
Australia	BRCA1	c.70_80del	1	(26)
Australia	BRCA1	c.797_798del	1	(26)
Australia	BRCA1	c.81-1G>A	1	(26)
Australia	BRCA2	4626delACATT^	1	(26)
Australia	BRCA2	c.1225del	1	(26)
Australia	BRCA2	c.1389_1390del	1	(26)
Australia	BRCA2	c.1813dup	2	(26)
Australia	BRCA2	c.2330_2331insA	1	(26)
Australia	BRCA2	c.2330dup	1	(26)
Australia	BRCA2	c.2409T>G	1	(26)
Australia	BRCA2	c.2456del	1	(26)
Australia	BRCA2	c.26del	2	(26)
Australia	BRCA2	c.2758del	1	(26)
Australia	BRCA2	c.2760del	1	(26)
Australia	BRCA2	c.2834_2835del	1	(26)
Australia	BRCA2	c.3136G>T	1	(26)
Australia	BRCA2	c.3680_3681del	1	(26)
Australia	BRCA2	c.3847_3848del	1	(26)
Australia	BRCA2	c.4111C>T	1	(26)
Australia	BRCA2	c.4163_4164delinsA	1	(26)
Australia	BRCA2	c.4478_4481del	1	(26)
Australia	BRCA2	c.4576dup	1	(26)
Australia	BRCA2	c.4631_4632insA	1	(26)
Australia	BRCA2	c.5042_5043del	1	(26)
Australia	BRCA2	c.5303_5304del	1	(26)
Australia	BRCA2	c.5350_5351del	1	(26)
Australia	BRCA2	c.5576_5579del	1	(26)
Australia	BRCA2	c.5682C>G	1	(26)
Australia	BRCA2	c.5946del	3	(26)
Australia	BRCA2	c.6275_6276del	3	(26)
Australia	BRCA2	c.6486_6489del	2	(26)
Australia	BRCA2	c.658_659del	2	(26)
Australia	BRCA2	c.6643del	1	(26)
Australia	BRCA2	c.6675del	1	(26)
Australia	BRCA2	c.6761_6762del	1	(26)
Australia	BRCA2	c.7069_7070del	1	(26)
Australia	BRCA2	c.755_758del	2	(26)
Australia	BRCA2	c.7757G>A	1	(26)
Australia	BRCA2	c.7977-1G>C	1	(26)
Australia	BRCA2	c.8904del	1	(26)
Australia	BRCA2	c.8985_8986insAGAT	1	(26)
Australia	BRCA2	c.9382C>T	1	(26)
Australia	BRCA2	c.9497insT	1	(26)
Australia	BRCA2	c.9924C>G	1	(26)
Canada	BRCA1	1510insG^	1	(28)
Canada	BRCA1	3092del17^	1	(28)
Canada	BRCA1	5398del55^	1	(28)
Canada	BRCA1	856delT^	1	(28)
Canada	BRCA1	c.1175_1214del	3	(28)
Canada	BRCA1	c.1297del	1	(28)
Canada	BRCA1	c.135-1G>T	1	(28)
Canada	BRCA1	c.1360_1361del	4	(28)
Canada	BRCA1	c.1499del	1	(28)
Canada	BRCA1	c.1649del	1	(28)
Canada	BRCA1	c.178C>T	1	(28)
Canada	BRCA1	c.181T>G	4	(28)
Canada	BRCA1	c.1840A>T	1	(28)
Canada	BRCA1	c.1953_1956del	1	(28)
Canada	BRCA1	c.1961dup	1	(28)
Canada	BRCA1	c.2035A>T	1	(28)
Canada	BRCA1	c.2071del	2	(28)
Canada	BRCA1	c.2155A>T	1	(28)
Canada	BRCA1	c.2338C>T	1	(28)
Canada	BRCA1	c.2405_2406del	1	(28)
Canada	BRCA1	c.2560_2561dup	1	(28)
Canada	BRCA1	c.2681_2682del	1	(28)
Canada	BRCA1	c.2702_2703del	1	(28)
Canada	BRCA1	c.2719_2722del	1	(28)
Canada	BRCA1	c.2834_2836delinsC	3	(28)
Canada	BRCA1	c.2934T>G	1	(28)
Canada	BRCA1	c.2999del	1	(28)
Canada	BRCA1	c.3256_3257insGA	1	(28)
Canada	BRCA1	c.3288_3289del	1	(28)
Canada	BRCA1	c.3331_3334del	1	(28)
Canada	BRCA1	c.3607C>T	2	(28)
Canada	BRCA1	c.3649_3650insA	1	(28)
Canada	BRCA1	c.3700_3704del	2	(28)
Canada	BRCA1	c.3756_3759del	7	(28)
Canada	BRCA1	c.3760_3761insT	1	(28)
Canada	BRCA1	c.4065_4068del	1	(28)
Canada	BRCA1	c.4117G>T	1	(28)
Canada	BRCA1	c.4327C>T	3	(28)
Canada	BRCA1	c.4484G>T	1	(28)
Canada	BRCA1	c.4675+1G>A	1	(28)
Canada	BRCA1	c.4964_4982del	2	(28)
Canada	BRCA1	c.4986+6T>C	1	(28)
Canada	BRCA1	c.5095C>T	1	(28)
Canada	BRCA1	c.5106del	1	(28)
Canada	BRCA1	c.5251C>T	1	(28)
Canada	BRCA1	c.5266dup	11	(28)
Canada	BRCA1	c.5335del	1	(28)
Canada	BRCA1	c.5444G>A	1	(28)
Canada	BRCA1	c.68_69del	10	(28)
Canada	BRCA1	c.798_799del	1	(28)
Canada	BRCA1	c.843_846del	2	(28)
Canada	BRCA1	c.895_896del	2	(28)
Canada	BRCA1	c.929del	1	(28)
Canada	BRCA1	c.962G>A	1	(28)
Canada	BRCA2	1310del4^	1	(28)
Canada	BRCA2	7224delT^	1	(28)
Canada	BRCA2	9659delC^	1	(28)
Canada	BRCA2	c.1029del	1	(28)
Canada	BRCA2	c.1265del	1	(28)
Canada	BRCA2	c.1310_1313del	2	(28)
Canada	BRCA2	c.1813dup	2	(28)
Canada	BRCA2	c.2287del	1	(28)
Canada	BRCA2	c.2409T>G	1	(28)
Canada	BRCA2	c.2586_2592del	1	(28)
Canada	BRCA2	c.2588dup	1	(28)
Canada	BRCA2	c.2808_2811del	3	(28)
Canada	BRCA2	c.3170_3174del	1	(28)
Canada	BRCA2	c.3295del	1	(28)
Canada	BRCA2	c.3545_3546del	1	(28)
Canada	BRCA2	c.3680_3681del	1	(28)
Canada	BRCA2	c.3778_3779del	1	(28)
Canada	BRCA2	c.3847_3848del	4	(28)
Canada	BRCA2	c.3978_3979ins4	1	(28)
Canada	BRCA2	c.4284dup	1	(28)
Canada	BRCA2	c.4478_4481del	3	(28)
Canada	BRCA2	c.4631del	1	(28)
Canada	BRCA2	c.4638del	1	(28)
Canada	BRCA2	c.4859T>G	1	(28)
Canada	BRCA2	c.4876_4877del	2	(28)
Canada	BRCA2	c.5074_5075insA	1	(28)
Canada	BRCA2	c.5158dup	1	(28)
Canada	BRCA2	c.5344C>T	1	(28)
Canada	BRCA2	c.5350_5351del	1	(28)
Canada	BRCA2	c.5472_5473insA	1	(28)
Canada	BRCA2	c.5682C>G	1	(28)
Canada	BRCA2	c.5722_5723del	1	(28)
Canada	BRCA2	c.5857G>T	1	(28)
Canada	BRCA2	c.5946del	3	(28)
Canada	BRCA2	c.5954_5955del	1	(28)
Canada	BRCA2	c.6275_6276del	1	(28)
Canada	BRCA2	c.6374_6375insA	1	(28)
Canada	BRCA2	c.6405_6409del	4	(28)
Canada	BRCA2	c.6591_6592del	1	(28)
Canada	BRCA2	c.6644_6647del	3	(28)
Canada	BRCA2	c.7069_7070del	1	(28)
Canada	BRCA2	c.7617+1G>A	1	(28)
Canada	BRCA2	c.8340_8343del	1	(28)
Canada	BRCA2	c.8537_8538del	2	(28)
Canada	BRCA2	c.8575del	1	(28)
Canada	BRCA2	c.9117G>A	2	(28)
Canada	BRCA2	c.9599C>G	1	(28)
Canada	BRCA2	c.9666del	1	(28)
China	BRCA1	2073delA^	1	(34)
China	BRCA1	c.1012A>T	1	(35)
China	BRCA1	c.1016del	1	(30)
China	BRCA1	c.1054G>T	2	(30, 35)
China	BRCA1	c.1058G>A	3	(35)
China	BRCA1	c.1069A>T	1	(31)
China	BRCA1	c.1112del	1	(32)
China	BRCA1	c.1141A>T	2	(30, 35)
China	BRCA1	c.1209del	1	(30)
China	BRCA1	c.1214C>G	3	(32, 33, 37)
China	BRCA1	c.1299dup	1	(38)
China	BRCA1	c.134+1G>T	1	(35)
China	BRCA1	c.1352_1364del	1	(35)
China	BRCA1	c.1352C>G	1	(30)
China	BRCA1	c.1465G>T	2	(29, 30)
China	BRCA1	c.1471C>T	1	(35)
China	BRCA1	c.1480C>T	1	(30)
China	BRCA1	c.1504_1508del	2	(30)
China	BRCA1	c.1529C>G	1	(30)
China	BRCA1	c.1579_1580del	1	(32)
China	BRCA1	c.1625del	1	(30)
China	BRCA1	c.1634dup	1	(32)
China	BRCA1	c.1660G>T	4	(32, 33)
China	BRCA1	c.1674del	1	(32)
China	BRCA1	c.1689del	1	(30)
China	BRCA1	c.17_18del	1	(32)
China	BRCA1	c.1700del	2	(30)
China	BRCA1	c.178C>T	2	(30, 35)
China	BRCA1	c.190T>C	3	(32, 35)
China	BRCA1	c.192T>G	1	(38)
China	BRCA1	c.1934del	1	(32)
China	BRCA1	c.1945G>T	1	(29)
China	BRCA1	c.1961del	1	(35)
China	BRCA1	c.1961dup	2	(35)
China	BRCA1	c.2013_2014insGT	3	(32)
China	BRCA1	c.2014A>T	2	(32)
China	BRCA1	c.2059C>T	1	(38)
China	BRCA1	c.2090del	1	(30)
China	BRCA1	c.2093del	2	(30)
China	BRCA1	c.2110_2111del	5	(30, 35, 37)
China	BRCA1	c.212+1G>A	1	(30)
China	BRCA1	c.212+1G>T	5	(32, 35)
China	BRCA1	c.212+3A>G	3	(30, 33, 35)
China	BRCA1	c.212G>A	3	(32, 35)
China	BRCA1	c.213-1G>A	1	(38)
China	BRCA1	c.213-2A>G	1	(38)
China	BRCA1	c.2138C>G	1	(35)
China	BRCA1	c.2143_2147del	1	(30)
China	BRCA1	c.2155A>T	1	(30)
China	BRCA1	c.2160del	1	(35)
China	BRCA1	c.220C>T	1	(30)
China	BRCA1	c.2216_2217del	1	(35)
China	BRCA1	c.2275C>T	1	(34)
China	BRCA1	c.2411_2412del	1	(30)
China	BRCA1	c.2471dup	1	(30)
China	BRCA1	c.2513dup	1	(35)
China	BRCA1	c.2524dup	1	(35)
China	BRCA1	c.2556_2557insTTCACTTTTC	1	(38)
China	BRCA1	c.2570T>A	1	(38)
China	BRCA1	c.2572C>T	6	(30, 32, 38)
China	BRCA1	c.2617dup	2	(35)
China	BRCA1	c.2717del	2	(32)
China	BRCA1	c.2722G>T	1	(35)
China	BRCA1	c.2751del	1	(33)
China	BRCA1	c.2783del	1	(32)
China	BRCA1	c.2799del	2	(35)
China	BRCA1	c.283_286del	2	(35)
China	BRCA1	c.2866_2870del	2	(35)
China	BRCA1	c.2934T>G	2	(30, 35)
China	BRCA1	c.2957del	1	(32)
China	BRCA1	c.2960del	2	(30, 35)
China	BRCA1	c.3049G>T	2	(30)
China	BRCA1	c.317del	1	(35)
China	BRCA1	c.3181del	1	(35)
China	BRCA1	c.3266del	1	(32)
China	BRCA1	c.3286C>T	1	(30)
China	BRCA1	c.3295del	1	(29)
China	BRCA1	c.3328_3329del	1	(35)
China	BRCA1	c.3329del	1	(35)
China	BRCA1	c.3329dup	3	(32, 35)
China	BRCA1	c.3340G>T	1	(35)
China	BRCA1	c.3347_3353dup	1	(35)
China	BRCA1	c.3352C>T	3	(30, 35)
China	BRCA1	c.335del	2	(30, 35)
China	BRCA1	c.3400G>T	1	(32)
China	BRCA1	c.3418_3419insTGACTACT	1	(31)
China	BRCA1	c.3423dup	1	(35)
China	BRCA1	c.3442del	8	(30, 32, 35)
China	BRCA1	c.3458del	2	(32, 35)
China	BRCA1	c.3472G>T	1	(32)
China	BRCA1	c.3488dup	1	(35)
China	BRCA1	c.3496del	1	(32)
China	BRCA1	c.34C>T	1	(30)
China	BRCA1	c.3512dup	1	(35)
China	BRCA1	c.3607C>T	3	(30, 32, 35)
China	BRCA1	c.3621del	1	(32)
China	BRCA1	c.3626T>G	1	(32)
China	BRCA1	c.3640G>T	2	(32)
China	BRCA1	c.3756_3759del	3	(33, 35)
China	BRCA1	c.3770_3771del	11	(30, 32, 35)
China	BRCA1	c.3780_3781del	2	(29)
China	BRCA1	c.3819_3823del	1	(38)
China	BRCA1	c.3829del	1	(30)
China	BRCA1	c.3859del	1	(32)
China	BRCA1	c.3878_3885dup	1	(35)
China	BRCA1	c.3893C>T	1	(30)
China	BRCA1	c.3895C>T	1	(35)
China	BRCA1	c.3916_3917del	1	(35)
China	BRCA1	c.3931_3934del	1	(35)
China	BRCA1	c.3967C>T	3	(30, 35)
China	BRCA1	c.3G>C	1	(30)
China	BRCA1	c.3G>T	1	(30)
China	BRCA1	c.4013del	1	(32)
China	BRCA1	c.4063_4066del	1	(29)
China	BRCA1	c.4065_4068del	8	(29, 30, 31, 32, 35)
China	BRCA1	c.4066_4069del	1	(30)
China	BRCA1	c.4066C>T	1	(30)
China	BRCA1	c.4069_4070insTTGA	1	(38)
China	BRCA1	c.4081_4082del	1	(35)
China	BRCA1	c.412_413dup	1	(30)
China	BRCA1	c.4120_4121del	2	(30, 35)
China	BRCA1	c.4165_4166del	1	(31)
China	BRCA1	c.4185+1G>A	1	(35)
China	BRCA1	c.4201C>T	1	(35)
China	BRCA1	c.4228del	4	(30, 35, 37)
China	BRCA1	c.4270C>T	1	(30)
China	BRCA1	c.4357+1G>T	1	(30)
China	BRCA1	c.437_440del	1	(30)
China	BRCA1	c.4370C>A	1	(35)
China	BRCA1	c.4372C>T	1	(32)
China	BRCA1	c.4389C>A	1	(30)
China	BRCA1	c.441+1G>A	1	(32)
China	BRCA1	c.441+2del	1	(35)
China	BRCA1	c.445delGinsAA	1	(35)
China	BRCA1	c.4484+1G>A	1	(32)
China	BRCA1	c.4484+1G>T	1	(35)
China	BRCA1	c.4484+2T>C	1	(35)
China	BRCA1	c.4552C>T	1	(31)
China	BRCA1	c.4573C>T	3	(30, 35)
China	BRCA1	c.4625_4626del	1	(30)
China	BRCA1	c.4675G>A	1	(32)
China	BRCA1	c.4676_5074del	1	(38)
China	BRCA1	c.4676-1G>T	1	(32)
China	BRCA1	c.470_471del	2	(32)
China	BRCA1	c.4712_4716del	1	(35)
China	BRCA1	c.4712del	1	(38)
China	BRCA1	c.4800del	1	(35)
China	BRCA1	c.4801A>T	9	(30, 32, 33, 35, 38)
China	BRCA1	c.485_486del	1	(32)
China	BRCA1	c.4887del	1	(30)
China	BRCA1	c.4903dup	1	(30)
China	BRCA1	c.4986+1G>A	2	(30, 34)
China	BRCA1	c.4986+1G>C	1	(33)
China	BRCA1	c.4986+1G>T	1	(35)
China	BRCA1	c.5030_5033del	2	(32, 38)
China	BRCA1	c.5068A>C	1	(30)
China	BRCA1	c.5074G>C	1	(30)
China	BRCA1	c.5085dup	1	(30)
China	BRCA1	c.5091_5092del	4	(30, 32)
China	BRCA1	c.5092G>T	1	(33)
China	BRCA1	c.5095C>T	3	(33, 35)
China	BRCA1	c.5138del	1	(30)
China	BRCA1	c.514_547del	1	(35)
China	BRCA1	c.5152+2dup	1	(30)
China	BRCA1	c.5152+5G>A	1	(35)
China	BRCA1	c.5154G>A	2	(29)
China	BRCA1	c.5156del	2	(30, 32)
China	BRCA1	c.5161C>T	1	(29)
China	BRCA1	c.5172dup	1	(30)
China	BRCA1	c.5173G>T	1	(30)
China	BRCA1	c.5173insA	1	(29)
China	BRCA1	c.519del	1	(38)
China	BRCA1	c.5202del	1	(32)
China	BRCA1	c.520C>T	1	(33)
China	BRCA1	c.5212G>A	1	(30)
China	BRCA1	c.5251C>T	6	(29, 30, 32, 35)
China	BRCA1	c.5255dup	1	(30)
China	BRCA1	c.5278-1G>A	1	(35)
China	BRCA1	c.5278-1G>C	2	(30, 32)
China	BRCA1	c.5315del	1	(35)
China	BRCA1	c.5333-1G>A	1	(30)
China	BRCA1	c.5368del	1	(35)
China	BRCA1	c.5390_5405dup	1	(35)
China	BRCA1	c.5431C>T	2	(32)
China	BRCA1	c.5467+1G>A	1	(29)
China	BRCA1	c.5468-1_5474del	4	(29, 37)
China	BRCA1	c.5470_5477del	38	(29, 30, 32, 33, 35, 38)
China	BRCA1	c.5503C>T	2	(32, 37)
China	BRCA1	c.5511_5524del	1	(30)
China	BRCA1	c.5521del	5	(30, 32, 35)
China	BRCA1	c.5535C>A	2	(30, 35)
China	BRCA1	c.5542C>T	1	(32)
China	BRCA1	c.62dup	1	(35)
China	BRCA1	c.66dup	3	(32, 35, 38)
China	BRCA1	c.68_69del	1	(32)
China	BRCA1	c.754del	3	(30, 37)
China	BRCA1	c.784C>T	1	(35)
China	BRCA1	c.80+1G>A	1	(35)
China	BRCA1	c.80+1G>T	1	(35)
China	BRCA1	c.81_134del	1	(38)
China	BRCA1	c.850C>T	1	(35)
China	BRCA1	c.869del	2	(30)
China	BRCA1	c.883del	1	(30)
China	BRCA1	c.981_982del	12	(30, 35, 38)
China	BRCA2	c.1-40del	1	(29)
China	BRCA2	c.1103C>G	1	(30)
China	BRCA2	c.1296_1297del	2	(30)
China	BRCA2	c.1297dup	1	(32)
China	BRCA2	c.1300_1303del	1	(30)
China	BRCA2	c.1301_1304del	2	(32)
China	BRCA2	c.1399A>T	4	(32, 34, 38)
China	BRCA2	c.1472del	1	(30)
China	BRCA2	c.1499del	1	(30)
China	BRCA2	c.1527del	1	(32)
China	BRCA2	c.16_17del	1	(32)
China	BRCA2	c.161del	1	(38)
China	BRCA2	c.1689del	1	(30)
China	BRCA2	c.1759_1763del	1	(30)
China	BRCA2	c.1773_1776del	2	(30)
China	BRCA2	c.1796_1800del	1	(30)
China	BRCA2	c.1813del	1	(30)
China	BRCA2	c.1813dup	2	(30, 31)
China	BRCA2	c.1847_1848del	1	(30)
China	BRCA2	c.1943C>G	1	(30)
China	BRCA2	c.2012del	1	(30)
China	BRCA2	c.2017_2023del	1	(30)
China	BRCA2	c.2053del	1	(30)
China	BRCA2	c.2059_2063del	4	(30, 32, 38)
China	BRCA2	c.2176del	2	(30, 31)
China	BRCA2	c.2276_2277del	1	(32)
China	BRCA2	c.239_243del	2	(30)
China	BRCA2	c.2440del	2	(32)
China	BRCA2	c.2442del	3	(30, 37)
China	BRCA2	c.2471T>G	1	(30)
China	BRCA2	c.250C>T	1	(30)
China	BRCA2	c.262_263del	1	(30)
China	BRCA2	c.2786T>G	1	(30)
China	BRCA2	c.2806_2809del	4	(32, 38)
China	BRCA2	c.2808_2811del	2	(30, 37)
China	BRCA2	c.2845del	1	(30)
China	BRCA2	c.2967C>G	1	(30)
China	BRCA2	c.304A>T	1	(32)
China	BRCA2	c.3109C>T	16	(29, 30, 31, 32, 35)
China	BRCA2	c.3195_3198del	2	(30)
China	BRCA2	c.31del	1	(32)
China	BRCA2	c.3217C>T	1	(30)
China	BRCA2	c.3256dup	1	(35)
China	BRCA2	c.3263del	1	(30)
China	BRCA2	c.3267_3268del	2	(30)
China	BRCA2	c.3294del	1	(35)
China	BRCA2	c.3364del	1	(32)
China	BRCA2	c.3589del	1	(32)
China	BRCA2	c.3834_3835del	1	(38)
China	BRCA2	c.3846_3847del	2	(32, 35)
China	BRCA2	c.3883C>T	2	(32, 33)
China	BRCA2	c.4148_4149del	1	(38)
China	BRCA2	c.4151del	1	(38)
China	BRCA2	c.4380_4381del	1	(35)
China	BRCA2	c.4410_4413del	1	(32)
China	BRCA2	c.443dup	2	(30)
China	BRCA2	c.4467_4471del	1	(30)
China	BRCA2	c.4473_4474insTTTT	1	(30)
China	BRCA2	c.4474A>T	1	(30)
China	BRCA2	c.4478_4481del	1	(35)
China	BRCA2	c.4487del	1	(29)
China	BRCA2	c.4657_4658del	1	(30)
China	BRCA2	c.469_473del	1	(29)
China	BRCA2	c.470_474del	6	(30, 35)
China	BRCA2	c.4744_4747del	1	(30)
China	BRCA2	c.4847T>G	1	(35)
China	BRCA2	c.5073dup	3	(35)
China	BRCA2	c.5130_5133del	2	(30)
China	BRCA2	c.5154_5158del	1	(35)
China	BRCA2	c.516+1G>A	1	(31)
China	BRCA2	c.5164_5165del	6	(30, 31, 32, 35)
China	BRCA2	c.5173del	1	(35)
China	BRCA2	c.5206C>T	2	(30, 38)
China	BRCA2	c.5217_5221del	1	(30)
China	BRCA2	c.5297dup	1	(30)
China	BRCA2	c.5351dup	1	(30)
China	BRCA2	c.5480del	1	(32)
China	BRCA2	c.5495del	2	(29, 32)
China	BRCA2	c.5574_5577del	1	(32)
China	BRCA2	c.5578A>T	2	(33, 35)
China	BRCA2	c.5599_5602del	1	(32)
China	BRCA2	c.5623A>T	1	(35)
China	BRCA2	c.5645C>A	2	(38)
China	BRCA2	c.5681dup	1	(30)
China	BRCA2	c.5682C>A	1	(32)
China	BRCA2	c.5682C>G	15	(29, 30, 37)
China	BRCA2	c.5699C>G	3	(35, 37)
China	BRCA2	c.5718_5719del	1	(32)
China	BRCA2	c.5722_5723del	3	(30)
China	BRCA2	c.5750C>G	1	(32)
China	BRCA2	c.5753del	1	(32)
China	BRCA2	c.5786del	1	(32)
China	BRCA2	c.5795_5799del	1	(30)
China	BRCA2	c.57C>A	1	(30)
China	BRCA2	c.5938del	1	(30)
China	BRCA2	c.6096dup	1	(32)
China	BRCA2	c.6141T>A	1	(29)
China	BRCA2	c.6288_6289del	2	(32)
China	BRCA2	c.6304del	1	(32)
China	BRCA2	c.631+1G>A	3	(30, 32)
China	BRCA2	c.6359C>G	2	(29, 35)
China	BRCA2	c.6368dup	1	(32)
China	BRCA2	c.6373dup	2	(30)
China	BRCA2	c.6402_6406del	1	(38)
China	BRCA2	c.6405_6409del	4	(30)
China	BRCA2	c.6408del	1	(32)
China	BRCA2	c.6415G>T	1	(30)
China	BRCA2	c.6446del	1	(32)
China	BRCA2	c.6447_6448dup	1	(30)
China	BRCA2	c.6462_6465del	1	(32)
China	BRCA2	c.6486_6489del	3	(30, 35)
China	BRCA2	c.6487_6488insTT	1	(30)
China	BRCA2	c.6532dup	1	(38)
China	BRCA2	c.6547del	2	(30, 31)
China	BRCA2	c.6550C>T	1	(30)
China	BRCA2	c.6552del	2	(32)
China	BRCA2	c.6553del	1	(38)
China	BRCA2	c.6597del	1	(32)
China	BRCA2	c.6645_6648del	1	(34)
China	BRCA2	c.6698_6699insTTTT	1	(32)
China	BRCA2	c.67+1G>C	1	(38)
China	BRCA2	c.6705del	1	(32)
China	BRCA2	c.677del	1	(32)
China	BRCA2	c.6800C>A	2	(30, 35)
China	BRCA2	c.6832dup	1	(32)
China	BRCA2	c.6952C>T	1	(30)
China	BRCA2	c.7007+1G>C	1	(32)
China	BRCA2	c.7007G>A	2	(30, 37)
China	BRCA2	c.7058del	1	(30)
China	BRCA2	c.7133C>G	1	(32)
China	BRCA2	c.7142del	2	(35, 37)
China	BRCA2	c.7178_7179del	1	(32)
China	BRCA2	c.71T>G	2	(30)
China	BRCA2	c.7257_7258dup	1	(30)
China	BRCA2	c.7379del	1	(30)
China	BRCA2	c.7409dup	7	(30, 35, 37)
China	BRCA2	c.7471C>T	1	(30)
China	BRCA2	c.7498del	1	(30)
China	BRCA2	c.755_758del	1	(29)
China	BRCA2	c.7558C>T	1	(30)
China	BRCA2	c.7588C>T	1	(29)
China	BRCA2	c.7624_7625dup	1	(35)
China	BRCA2	c.767_768del	1	(30)
China	BRCA2	c.767_771del	1	(32)
China	BRCA2	c.771_775del	1	(30)
China	BRCA2	c.7757G>A	2	(32)
China	BRCA2	c.7815T>A	2	(30)
China	BRCA2	c.7887G>A	1	(30)
China	BRCA2	c.7958T>C	1	(30)
China	BRCA2	c.8009C>T	2	(30, 35)
China	BRCA2	c.8016dup	2	(32)
China	BRCA2	c.8019_8020insAT	1	(32)
China	BRCA2	c.8021del	1	(31)
China	BRCA2	c.8068_8069del	1	(30)
China	BRCA2	c.8172del	1	(30)
China	BRCA2	c.8331+1G>A	2	(32)
China	BRCA2	c.8333del	1	(32)
China	BRCA2	c.8367del	1	(32)
China	BRCA2	c.8400_8403delins	1	(35)
China	BRCA2	c.8402_8403insAAAA	1	(32)
China	BRCA2	c.8451T>A	1	(30)
China	BRCA2	c.8474_8487del	2	(31)
China	BRCA2	c.8485C>T	3	(30, 35, 37)
China	BRCA2	c.8487+1G>A	1	(30)
China	BRCA2	c.8504C>A	1	(32)
China	BRCA2	c.8504C>G	1	(32)
China	BRCA2	c.8517C>A	3	(30, 32, 37)
China	BRCA2	c.8530G>T	1	(32)
China	BRCA2	c.8632G>A	2	(38)
China	BRCA2	c.8633_8755del	1	(38)
China	BRCA2	c.8800C>T	1	(32)
China	BRCA2	c.8820_8823del	1	(30)
China	BRCA2	c.8827C>T	2	(30, 32)
China	BRCA2	c.8878C>T	5	(30, 35)
China	BRCA2	c.8941_8942del	1	(30)
China	BRCA2	c.8942_8943del	1	(32)
China	BRCA2	c.8955_8956insAA	1	(30)
China	BRCA2	c.8956_8957insAA	1	(37)
China	BRCA2	c.9011del	1	(38)
China	BRCA2	c.9070_9073del	1	(32)
China	BRCA2	c.9090del	1	(32)
China	BRCA2	c.9090dup	1	(32)
China	BRCA2	c.9097dup	1	(30)
China	BRCA2	c.9100C>T	1	(32)
China	BRCA2	c.9253del	1	(34)
China	BRCA2	c.9253dup	2	(30)
China	BRCA2	c.9274_9277del	1	(32)
China	BRCA2	c.9290del	1	(30)
China	BRCA2	c.9318G>A	1	(38)
China	BRCA2	c.9330dup	1	(30)
China	BRCA2	c.9382C>T	2	(30, 38)
China	BRCA2	c.9401del	1	(38)
China	BRCA2	c.9476dup	1	(30)
China	BRCA2	c.961C>T	3	(30, 32, 35)
China	BRCA2	c.9753del	1	(38)
China	BRCA2	c.9867del	1	(35)
China	BRCA2	c.988del	2	(32)
India	BRCA1	c.1002del	1	(42)
India	BRCA1	c.1039del	2	(42)
India	BRCA1	c.1126_1127dup	1	(42)
India	BRCA1	c.1188del	1	(42)
India	BRCA1	c.1360_1361del	1	(42)
India	BRCA1	c.139del	1	(42)
India	BRCA1	c.1416del	1	(42)
India	BRCA1	c.1450G>T	2	(40, 42)
India	BRCA1	c.1513A>T	1	(42)
India	BRCA1	c.1534del	1	(42)
India	BRCA1	c.1631_1632del	2	(42)
India	BRCA1	c.1681del	1	(40)
India	BRCA1	c.178_179del	1	(43)
India	BRCA1	c.1801del	1	(42)
India	BRCA1	c.1961dup	2	(42)
India	BRCA1	c.2013dup	1	(42)
India	BRCA1	c.211A>G	1	(42)
India	BRCA1	c.2135del	1	(42)
India	BRCA1	c.2188_2195delGAAAAAGAinsAAAAAGG	1	(40)
India	BRCA1	c.2196del	1	(42)
India	BRCA1	c.220C>T	1	(42)
India	BRCA1	c.2214_2215insT	5	(40)
India	BRCA1	c.2214dup	2	(42)
India	BRCA1	c.2241del	1	(40)
India	BRCA1	c.2269del	2	(40, 42)
India	BRCA1	c.2295del	2	(40)
India	BRCA1	c.2296_2297del	1	(42)
India	BRCA1	c.232A>T	1	(42)
India	BRCA1	c.2338C>T	2	(42)
India	BRCA1	c.2362del	2	(40, 42)
India	BRCA1	c.2568T>G	2	(42)
India	BRCA1	c.2722G>T	1	(42)
India	BRCA1	c.2739dup	1	(42)
India	BRCA1	c.2766del	3	(42)
India	BRCA1	c.2832T>A	1	(42)
India	BRCA1	c.2864C>A	1	(43)
India	BRCA1	c.3008_3009del	1	(42)
India	BRCA1	c.3228_3229del	1	(42)
India	BRCA1	c.3331_3334del	1	(43)
India	BRCA1	c.3352C>T	4	(42)
India	BRCA1	c.3389C>G	1	(40)
India	BRCA1	c.346del	2	(42)
India	BRCA1	c.3477_3480del	1	(41)
India	BRCA1	c.3479del	1	(42)
India	BRCA1	c.34C>T	1	(42)
India	BRCA1	c.3510dup	1	(42)
India	BRCA1	c.3538_3539delinsT	1	(42)
India	BRCA1	c.3607C>T	8	(40, 42)
India	BRCA1	c.3770_3771del	4	(42)
India	BRCA1	c.3916_3917del	1	(42)
India	BRCA1	c.4041_4042del	1	(40)
India	BRCA1	c.4065_4068del	2	(41, 42)
India	BRCA1	c.4094del	1	(43)
India	BRCA1	c.4108del	1	(40)
India	BRCA1	c.4120_4121del	3	(42)
India	BRCA1	c.4158_4162del	2	(40)
India	BRCA1	c.4165_4166del	7	(42)
India	BRCA1	c.4165del	1	(42)
India	BRCA1	c.4183C>T	4	(42)
India	BRCA1	c.4185G>A	1	(42)
India	BRCA1	c.4222C>T	1	(42)
India	BRCA1	c.431del	2	(40, 42)
India	BRCA1	c.4327C>T	1	(42)
India	BRCA1	c.4349C>A	1	(42)
India	BRCA1	c.4357+2T>C	1	(42)
India	BRCA1	c.4484+1G>A	4	(42)
India	BRCA1	c.4508C>A	3	(42)
India	BRCA1	c.4552C>T	1	(42)
India	BRCA1	c.4571C>A	3	(40)
India	BRCA1	c.457dup	1	(42)
India	BRCA1	c.4606G>T	1	(42)
India	BRCA1	c.4612C>T	1	(42)
India	BRCA1	c.4618G>T	2	(42)
India	BRCA1	c.4675+1G>A	1	(42)
India	BRCA1	c.4681G>T	1	(40)
India	BRCA1	c.4717del	1	(42)
India	BRCA1	c.4834C>T	1	(42)
India	BRCA1	c.4837_4838delinsGCC	2	(42)
India	BRCA1	c.4897C>T	1	(40)
India	BRCA1	c.5035del	3	(42)
India	BRCA1	c.5068A>T	1	(42)
India	BRCA1	c.5072C>T	1	(42)
India	BRCA1	c.5074+1G>A	22	(42)
India	BRCA1	c.5090G>A	1	(42)
India	BRCA1	c.5116G>C	1	(42)
India	BRCA1	c.5123C>G	1	(42)
India	BRCA1	c.512dup	3	(42)
India	BRCA1	c.5133del	1	(42)
India	BRCA1	c.5140G>T	1	(42)
India	BRCA1	c.5148T>G	1	(43)
India	BRCA1	c.5152+1G>A	1	(42)
India	BRCA1	c.5152+5G>A	1	(42)
India	BRCA1	c.5153G>A	1	(42)
India	BRCA1	c.5158C>T	1	(40)
India	BRCA1	c.5162_5165del	1	(42)
India	BRCA1	c.5213G>A	1	(42)
India	BRCA1	c.5278-1G>A	1	(42)
India	BRCA1	c.5278-1G>T	1	(40)
India	BRCA1	c.5304del	1	(42)
India	BRCA1	c.5367del	1	(40)
India	BRCA1	c.5407-1G>C	1	(42)
India	BRCA1	c.541G>T	1	(40)
India	BRCA1	c.5434C>G	1	(42)
India	BRCA1	c.5440dup	1	(42)
India	BRCA1	c.5467+1G>A	1	(42)
India	BRCA1	c.5503C>T	1	(42)
India	BRCA1	c.5506G>T	1	(42)
India	BRCA1	c.5509T>C	2	(42)
India	BRCA1	c.5558A>G	1	(42)
India	BRCA1	c.66dup	1	(42)
India	BRCA1	c.671-1G>T	1	(42)
India	BRCA1	c.68_69del	46	(40, 41, 42, 43)
India	BRCA1	c.685del	2	(42)
India	BRCA1	c.779dup	1	(42)
India	BRCA1	c.809del	1	(42)
India	BRCA1	c.851del	1	(42)
India	BRCA1	c.869del	1	(42)
India	BRCA1	c.928C>T	1	(42)
India	BRCA2	c.1763_1766del	1	(42)
India	BRCA2	c.1766dup	2	(42)
India	BRCA2	c.1794_1798del	1	(42)
India	BRCA2	c.1803del	1	(42)
India	BRCA2	c.1855C>T	2	(42)
India	BRCA2	c.2677del	1	(42)
India	BRCA2	c.2775del	1	(42)
India	BRCA2	c.2808_2811del	3	(40, 42)
India	BRCA2	c.2811_2814delinsTATATGGTG	1	(42)
India	BRCA2	c.3186_3189del	1	(42)
India	BRCA2	c.3187C>T	3	(42)
India	BRCA2	c.3450dup	1	(42)
India	BRCA2	c.3455T>G	2	(42)
India	BRCA2	c.3598_3599del	1	(42)
India	BRCA2	c.3680_3681del	3	(42)
India	BRCA2	c.3691_3692del	1	(42)
India	BRCA2	c.4003G>T	1	(42)
India	BRCA2	c.4540_4541insA	1	(40)
India	BRCA2	c.4544_4545insA	1	(40)
India	BRCA2	c.4638dup	1	(43)
India	BRCA2	c.486del	2	(42)
India	BRCA2	c.4983T>G	1	(40)
India	BRCA2	c.5070_5073del	1	(40)
India	BRCA2	c.5107G>T	1	(42)
India	BRCA2	c.523C>T	1	(42)
India	BRCA2	c.5447del	1	(42)
India	BRCA2	c.5603_5604del	1	(42)
India	BRCA2	c.5722_5723del	5	(42)
India	BRCA2	c.5848_5851del	1	(42)
India	BRCA2	c.5851_5854del	1	(43)
India	BRCA2	c.6078_6079del	1	(42)
India	BRCA2	c.6078_6082del	1	(42)
India	BRCA2	c.6147_6148insAA	1	(41)
India	BRCA2	c.6332dup	1	(42)
India	BRCA2	c.6450dup	1	(42)
India	BRCA2	c.6631_6634del	1	(42)
India	BRCA2	c.68-5_77del	1	(42)
India	BRCA2	c.6836_6837delinsCTTTGTGGTAAGTTT	1	(42)
India	BRCA2	c.7806-1G>T	1	(42)
India	BRCA2	c.7806-2A>G	1	(42)
India	BRCA2	c.7977-3_7977-2delinsAG	1	(42)
India	BRCA2	c.8348dup	1	(41)
India	BRCA2	c.8458del	1	(42)
India	BRCA2	c.9117G>T	1	(42)
India	BRCA2	c.9154C>G	1	(42)
India	BRCA2	c.92G>A	2	(42)
India	BRCA2	c.932_933insT	1	(40)
India	BRCA2	c.9380G>A	3	(42)
India	BRCA2	c.9458del	3	(42)
India	BRCA2	c.950_951insA	1	(40)
India	BRCA2	c.9706A>T	1	(42)
India	BRCA2	c.9771del	1	(41)
India	BRCA2	c.9976A>T	2	(40)
Italy	BRCA1	c.1016dup	1	(44)
Italy	BRCA1	c.117_118del	1	(44)
Italy	BRCA1	c.1380dup	6	(44, 45, 48)
Italy	BRCA1	c.1504_1507del	1	(47)
Italy	BRCA1	c.181T>G	1	(44)
Italy	BRCA1	c.190T>C	1	(47)
Italy	BRCA1	c.2835dup	1	(47)
Italy	BRCA1	c.3018_3021del	1	(44)
Italy	BRCA1	c.3228_3229del	2	(46)
Italy	BRCA1	c.3477_3480del	1	(48)
Italy	BRCA1	c.3756_3759del	4	(44, 47)
Italy	BRCA1	c.3858_3861del	1	(44)
Italy	BRCA1	c.3967C>T	1	(44)
Italy	BRCA1	c.4052dup	1	(48)
Italy	BRCA1	c.4117G>T	2	(44)
Italy	BRCA1	c.4183C>T	1	(44)
Italy	BRCA1	c.4287C>A	1	(45)
Italy	BRCA1	c.4357+1del	1	(45)
Italy	BRCA1	c.437_440del	1	(45)
Italy	BRCA1	c.4484G>T	3	(45, 47)
Italy	BRCA1	c.4964_4982del	1	(44)
Italy	BRCA1	c.5030_5033del	1	(45)
Italy	BRCA1	c.5035_5039del	1	(45)
Italy	BRCA1	c.5266dup	6	(44, 47)
Italy	BRCA1	c.5278-1G>A	1	(47)
Italy	BRCA1	c.5536C>T	1	(47)
Italy	BRCA1	c.843_846del	1	(44)
Italy	BRCA1	c.850C>T	1	(47)
Italy	BRCA2	3420delAATT^	1	(47)
Italy	BRCA2	c.1238del	3	(44, 47)
Italy	BRCA2	c.1813dup	1	(46)
Italy	BRCA2	c.224_225insA	1	(44)
Italy	BRCA2	c.2588dup	1	(44)
Italy	BRCA2	c.2589del	1	(45)
Italy	BRCA2	c.2808_2811del	1	(44)
Italy	BRCA2	c.2830A>T	1	(44)
Italy	BRCA2	c.5073dup	1	(46)
Italy	BRCA2	c.51_52del	1	(47)
Italy	BRCA2	c.516+1G>C	1	(44)
Italy	BRCA2	c.5217_5220del	1	(48)
Italy	BRCA2	c.574dup	1	(46)
Italy	BRCA2	c.5782G>T	1	(46)
Italy	BRCA2	c.5789T>A	1	(44)
Italy	BRCA2	c.632-2A>G	1	(46)
Italy	BRCA2	c.6405_6409del	3	(45, 47)
Italy	BRCA2	c.6468_6469del	4	(44, 45, 46, 48)
Italy	BRCA2	c.67+2T>A	1	(47)
Italy	BRCA2	c.700del	1	(44)
Italy	BRCA2	c.7707del	1	(46)
Italy	BRCA2	c.7738C>T	1	(45)
Italy	BRCA2	c.775del	1	(46)
Italy	BRCA2	c.8247_8248del	2	(45)
Italy	BRCA2	c.8575del	1	(44)
Italy	BRCA2	c.8961_8964del	1	(48)
Italy	BRCA2	c.97G>T	1	(44)
Japan	BRCA1	c.1054G>T	1	(50)
Japan	BRCA1	c.1112del	1	(51)
Japan	BRCA1	c.122del	1	(50)
Japan	BRCA1	c.1507A>G	1	(51)
Japan	BRCA1	c.181T>G	1	(50)
Japan	BRCA1	c.188T>A	13	(49, 50, 51)
Japan	BRCA1	c.190_193del	1	(51)
Japan	BRCA1	c.1961del	2	(50)
Japan	BRCA1	c.2075_2076del	1	(50)
Japan	BRCA1	c.2389_2390del	2	(50)
Japan	BRCA1	c.2611_2612del	1	(50)
Japan	BRCA1	c.2722G>T	1	(51)
Japan	BRCA1	c.2800C>T	11	(49, 50, 51)
Japan	BRCA1	c.2T>G	1	(50)
Japan	BRCA1	c.3107_3112del	1	(50)
Japan	BRCA1	c.3257dup	1	(50)
Japan	BRCA1	c.3375_3376del	1	(50)
Japan	BRCA1	c.3397_3398del	1	(50)
Japan	BRCA1	c.3413del	1	(50)
Japan	BRCA1	c.3442del	1	(51)
Japan	BRCA1	c.3505_3509del	1	(51)
Japan	BRCA1	c.3607C>T	1	(49)
Japan	BRCA1	c.3640G>T	1	(50)
Japan	BRCA1	c.3647T>G	1	(50)
Japan	BRCA1	c.3715_3717delinsC	1	(50)
Japan	BRCA1	c.390C>A	1	(51)
Japan	BRCA1	c.3927_3930del	1	(50)
Japan	BRCA1	c.4041_4042del	1	(51)
Japan	BRCA1	c.4120_4121del	2	(50)
Japan	BRCA1	c.4327C>T	2	(49, 51)
Japan	BRCA1	c.4357+1G>T	1	(51)
Japan	BRCA1	c.4485-2A>G	1	(50)
Japan	BRCA1	c.505C>T	1	(50)
Japan	BRCA1	c.5207del	1	(50)
Japan	BRCA1	c.5533dup	1	(51)
Japan	BRCA2	c.1813del	2	(51)
Japan	BRCA2	c.2612delinsTTT	1	(51)
Japan	BRCA2	c.3847_3848del	1	(51)
Japan	BRCA2	c.4021del	1	(51)
Japan	BRCA2	c.4339del	1	(50)
Japan	BRCA2	c.5207_5208del	1	(51)
Japan	BRCA2	c.5576_5579del	3	(50, 51)
Japan	BRCA2	c.5645C>A	2	(51)
Japan	BRCA2	c.6445_6446del	1	(51)
Japan	BRCA2	c.6952C>T	2	(51)
Japan	BRCA2	c.7156dup	1	(50)
Japan	BRCA2	c.8064_8065del	1	(51)
Japan	BRCA2	c.8504C>A	1	(51)
Japan	BRCA2	c.86_87del	2	(49, 51)
Japan	BRCA2	c.8713_8716del	1	(50)
Japan	BRCA2	c.9076C>T	2	(50, 51)
Japan	BRCA2	c.9117G>A	1	(51)
Japan	BRCA2	c.9382C>T	1	(51)
Korea	BRCA1	c.1018del	1	(55)
Korea	BRCA1	c.1179_1180dup	2	(54)
Korea	BRCA1	c.1293_1295delinsGA	1	(53)
Korea	BRCA1	c.1480C>T	2	(53, 55)
Korea	BRCA1	c.14923_1494del	1	(55)
Korea	BRCA1	c.1511dup	6	(53, 55)
Korea	BRCA1	c.1516_1520del	1	(53)
Korea	BRCA1	c.1516del	2	(55)
Korea	BRCA1	c.1612C>T	1	(53)
Korea	BRCA1	c.1630C>T	1	(52)
Korea	BRCA1	c.1716del	6	(52, 53, 54)
Korea	BRCA1	c.1823del	1	(53)
Korea	BRCA1	c.1831del	5	(53, 54)
Korea	BRCA1	c.1936del	2	(53)
Korea	BRCA1	c.1953del	1	(54)
Korea	BRCA1	c.1961del	2	(53)
Korea	BRCA1	c.1962insT	2	(53)
Korea	BRCA1	c.1A>G	1	(54)
Korea	BRCA1	c.2048del	3	(53)
Korea	BRCA1	c.212+1G>A	2	(53, 55)
Korea	BRCA1	c.2296_2297del	1	(53)
Korea	BRCA1	c.2354T>A	2	(53, 55)
Korea	BRCA1	c.2359del	2	(53)
Korea	BRCA1	c.2433del	6	(53, 54)
Korea	BRCA1	c.2830del	1	(53)
Korea	BRCA1	c.2856_2857del	2	(53)
Korea	BRCA1	c.2914G>T	1	(53)
Korea	BRCA1	c.2934del	1	(53)
Korea	BRCA1	c.302-1G>C	1	(52)
Korea	BRCA1	c.302-2A>C	5	(53, 54)
Korea	BRCA1	c.3157del	1	(53)
Korea	BRCA1	c.3183del	1	(53)
Korea	BRCA1	c.3228_3229del	1	(53)
Korea	BRCA1	c.3296del	7	(52, 53, 55)
Korea	BRCA1	c.3329del	1	(53)
Korea	BRCA1	c.3340G>T	3	(53)
Korea	BRCA1	c.3436_3439del	1	(53)
Korea	BRCA1	c.3442del	6	(52, 53, 54)
Korea	BRCA1	c.3472G>T	1	(53)
Korea	BRCA1	c.3540_3541del	1	(53)
Korea	BRCA1	c.3593T>A	1	(53)
Korea	BRCA1	c.3607C>T	2	(53)
Korea	BRCA1	c.3627dup	27	(53, 55)
Korea	BRCA1	c.3627insA	5	(54)
Korea	BRCA1	c.3700_3704del	1	(55)
Korea	BRCA1	c.3756_3759del	2	(53)
Korea	BRCA1	c.3782T>G	2	(53)
Korea	BRCA1	c.38_39delinsGGG	3	(53)
Korea	BRCA1	c.3813dup	3	(53)
Korea	BRCA1	c.3814_3815insT	1	(53)
Korea	BRCA1	c.3895C>T	3	(53)
Korea	BRCA1	c.390C>A	22	(52, 53, 54, 55)
Korea	BRCA1	c.3982dup	1	(53)
Korea	BRCA1	c.3991C>T	2	(53, 54)
Korea	BRCA1	c.4041_4042del	3	(53)
Korea	BRCA1	c.4065_4068del	4	(53)
Korea	BRCA1	c.4092_4093del	1	(53)
Korea	BRCA1	c.4110C>T	1	(55)
Korea	BRCA1	c.4185+1G>T	1	(53)
Korea	BRCA1	c.4186-1593_4676-1465del	2	(53)
Korea	BRCA1	c.4327C>T	1	(53)
Korea	BRCA1	c.4335_4338dup	2	(53)
Korea	BRCA1	c.441+1G>A	1	(53)
Korea	BRCA1	c.4981G>T	7	(53, 54, 55)
Korea	BRCA1	c.4986+1G>T	1	(53)
Korea	BRCA1	c.5030_5033del	5	(52, 53, 54)
Korea	BRCA1	c.5074+1G>T	1	(53)
Korea	BRCA1	c.5075-2A>G	1	(52)
Korea	BRCA1	c.5080G>T	7	(52, 53, 54)
Korea	BRCA1	c.5102_5103del	2	(53)
Korea	BRCA1	c.5152+1G>C	4	(53)
Korea	BRCA1	c.5260G>T	2	(55)
Korea	BRCA1	c.5323_5324del	1	(53)
Korea	BRCA1	c.5332+4del	1	(55)
Korea	BRCA1	c.5333-2A>T	3	(52, 53)
Korea	BRCA1	c.5339T>C	3	(52, 54)
Korea	BRCA1	c.5444G>A	3	(53, 54)
Korea	BRCA1	c.5445G>A	15	(53, 54, 55)
Korea	BRCA1	c.5467+1G>A	1	(55)
Korea	BRCA1	c.5470_5477del	4	(53, 54)
Korea	BRCA1	c.5483del	2	(53, 55)
Korea	BRCA1	c.5496_5506delinsA	20	(53, 54, 55)
Korea	BRCA1	c.5497_5506del	1	(53)
Korea	BRCA1	c.5506del	1	(52)
Korea	BRCA1	c.5532_5533insG	2	(53)
Korea	BRCA1	c.5548del	1	(53)
Korea	BRCA1	c.5553dup	1	(53)
Korea	BRCA1	c.5576_5579del	1	(52)
Korea	BRCA1	c.66dup	1	(53)
Korea	BRCA1	c.922_923AGCinsT	1	(54)
Korea	BRCA1	c.922_923del	1	(55)
Korea	BRCA1	c.922_924delinsT	14	(53, 55)
Korea	BRCA1	c.928C>T	5	(52, 53)
Korea	BRCA1	c.981_982del	1	(54)
Korea	BRCA2	c.1111A>T	1	(54)
Korea	BRCA2	c.1176_1180del	1	(53)
Korea	BRCA2	c.1310_1313del	4	(53)
Korea	BRCA2	c.1399A>T	23	(52, 53, 54, 55)
Korea	BRCA2	c.1514del	2	(53)
Korea	BRCA2	c.1547del	1	(53)
Korea	BRCA2	c.1796_1800del	1	(53)
Korea	BRCA2	c.196C>T	3	(53)
Korea	BRCA2	c.2130_2131insAA	1	(52)
Korea	BRCA2	c.2259del	4	(53, 54)
Korea	BRCA2	c.276dup	2	(53)
Korea	BRCA2	c.276insA	1	(54)
Korea	BRCA2	c.2786T>G	1	(52)
Korea	BRCA2	c.2798_2799del	6	(52, 53, 54, 55)
Korea	BRCA2	c.2808_2811del	1	(53)
Korea	BRCA2	c.2912T>G	2	(53)
Korea	BRCA2	c.3018del	2	(53)
Korea	BRCA2	c.3096_3110del	1	(55)
Korea	BRCA2	c.3096_3110delinsT	2	(52, 53)
Korea	BRCA2	c.3195_3198del	1	(53)
Korea	BRCA2	c.3352_3356del	1	(53)
Korea	BRCA2	c.3599del	2	(53)
Korea	BRCA2	c.370del	1	(53)
Korea	BRCA2	c.3744_3747del	18	(53, 55)
Korea	BRCA2	c.4207dup	1	(54)
Korea	BRCA2	c.4478_4481del	1	(53)
Korea	BRCA2	c.4593del	1	(53)
Korea	BRCA2	c.475G>A	1	(53)
Korea	BRCA2	c.4766del	3	(53)
Korea	BRCA2	c.4829_4830del	2	(53)
Korea	BRCA2	c.4894_4895del	1	(53)
Korea	BRCA2	c.5116_5119del	2	(53)
Korea	BRCA2	c.516+1G>A	1	(53)
Korea	BRCA2	c.518G>T	1	(55)
Korea	BRCA2	c.5207_5208del	1	(53)
Korea	BRCA2	c.5250del	1	(53)
Korea	BRCA2	c.5351del	1	(53)
Korea	BRCA2	c.5471del	1	(53)
Korea	BRCA2	c.5576_5579del	17	(52, 53, 54)
Korea	BRCA2	c.5592_5593del	1	(53)
Korea	BRCA2	c.5645C>A	1	(53)
Korea	BRCA2	c.5656C>T	4	(53, 54)
Korea	BRCA2	c.5722_5723del	1	(53)
Korea	BRCA2	c.5791C>T	1	(55)
Korea	BRCA2	c.5946_5949del	1	(53)
Korea	BRCA2	c.6082G>T	2	(53)
Korea	BRCA2	c.6239T>G	1	(53)
Korea	BRCA2	c.632-1G>T	1	(53)
Korea	BRCA2	c.6353_6366del	1	(53)
Korea	BRCA2	c.6437_6440del	1	(53)
Korea	BRCA2	c.6553del	4	(53, 55)
Korea	BRCA2	c.658_659del	4	(53)
Korea	BRCA2	c.6600_6601del	1	(53)
Korea	BRCA2	c.6688del	1	(53)
Korea	BRCA2	c.67+2T>C	1	(53)
Korea	BRCA2	c.6724_6725del	5	(53)
Korea	BRCA2	c.6952C>T	5	(53, 54)
Korea	BRCA2	c.700del	1	(53)
Korea	BRCA2	c.7258G>T	4	(53, 55)
Korea	BRCA2	c.7375A>T	1	(53)
Korea	BRCA2	c.7480C>T	51	(52, 53, 55)
Korea	BRCA2	c.7486G>T	1	(55)
Korea	BRCA2	c.7538del	1	(53)
Korea	BRCA2	c.7543dup	1	(53)
Korea	BRCA2	c.755_758del	2	(55)
Korea	BRCA2	c.8002_8008dup	1	(53)
Korea	BRCA2	c.8299_8300insAC	1	(53)
Korea	BRCA2	c.8300_8301insAC	1	(55)
Korea	BRCA2	c.8314G>T	1	(53)
Korea	BRCA2	c.8488-1G>A	1	(53)
Korea	BRCA2	c.8537_8538del	1	(53)
Korea	BRCA2	c.8572del	1	(54)
Korea	BRCA2	c.8633-2A>T	2	(53)
Korea	BRCA2	c.8717_8718del	2	(53)
Korea	BRCA2	c.880G>T	1	(53)
Korea	BRCA2	c.8827_8828insG	1	(53)
Korea	BRCA2	c.8915del	1	(53)
Korea	BRCA2	c.8951C>G	2	(53, 55)
Korea	BRCA2	c.8991T>G	1	(53)
Korea	BRCA2	c.9018C>A	1	(52)
Korea	BRCA2	c.9076C>T	3	(53, 55)
Korea	BRCA2	c.9097dup	2	(53)
Korea	BRCA2	c.9117G>A	4	(53)
Korea	BRCA2	c.9253del	2	(53, 55)
Korea	BRCA2	c.9253dup	4	(53)
Korea	BRCA2	c.9275_9276del	2	(53, 55)
Korea	BRCA2	c.9413T>G	1	(55)
Korea	BRCA2	c.9431del	2	(53, 54)
Korea	BRCA2	c.9435_9436del	1	(53)
Korea	BRCA2	c.97G>T	6	(53)
Korea	BRCA2	c.994del	3	(53, 55)
Malaysia	BRCA1	c.-7-1G>C	1	(56)
Malaysia	BRCA1	c.1054G>T	1	(56)
Malaysia	BRCA1	c.110C>A	1	(57)
Malaysia	BRCA1	c.1140dup	1	(57)
Malaysia	BRCA1	c.1204G>T	1	(56)
Malaysia	BRCA1	c.134+1G>T	1	(56)
Malaysia	BRCA1	c.134+2del	1	(56)
Malaysia	BRCA1	c.182G>A	1	(57)
Malaysia	BRCA1	c.211A>G	1	(57)
Malaysia	BRCA1	c.213-12A>G	1	(56)
Malaysia	BRCA1	c.3214del	2	(57)
Malaysia	BRCA1	c.3228_3229del	1	(57)
Malaysia	BRCA1	c.3607C>T	1	(57)
Malaysia	BRCA1	c.3770_3771del	1	(56)
Malaysia	BRCA1	c.4258C>T	1	(56)
Malaysia	BRCA1	c.470_471del	1	(56)
Malaysia	BRCA1	c.5251C>T	1	(56)
Malaysia	BRCA1	c.5335del	2	(57)
Malaysia	BRCA1	c.5548del	1	(57)
Malaysia	BRCA1	c.594+1G>A	1	(57)
Malaysia	BRCA1	c.61del	1	(56)
Malaysia	BRCA1	c.66dup	1	(56)
Malaysia	BRCA1	c.68_69del	1	(56)
Malaysia	BRCA1	c.981_982del	1	(56)
Malaysia	BRCA1	S689X^	1	(57)
Malaysia	BRCA2	c.1763_1766del	1	(57)
Malaysia	BRCA2	c.1773_1776del	1	(56)
Malaysia	BRCA2	c.1888dup	1	(57)
Malaysia	BRCA2	c.2442del	1	(57)
Malaysia	BRCA2	c.2471_2476del	1	(56)
Malaysia	BRCA2	c.262_263del	2	(56)
Malaysia	BRCA2	c.2636_2637del	1	(56)
Malaysia	BRCA2	c.3109C>T	1	(57)
Malaysia	BRCA2	c.4037_4038del	1	(56)
Malaysia	BRCA2	c.5353_5354del	3	(57)
Malaysia	BRCA2	c.5575_5578del	1	(57)
Malaysia	BRCA2	c.582G>A	1	(57)
Malaysia	BRCA2	c.5967dup	1	(56)
Malaysia	BRCA2	c.6325_6326del	1	(56)
Malaysia	BRCA2	c.657del	1	(57)
Malaysia	BRCA2	c.6673del	1	(56)
Malaysia	BRCA2	c.6715G>T	1	(56)
Malaysia	BRCA2	c.755_758del	1	(57)
Malaysia	BRCA2	c.7976+1G>A	1	(56)
Malaysia	BRCA2	c.8869C>T	1	(56)
Malaysia	BRCA2	c.8961_8964del	4	(57)
Malaysia	BRCA2	c.9098_9099insA	1	(56)
Malaysia	BRCA2	c.956dup	1	(56)
Spain	BRCA1	5197_5199del3^	1	(63)
Spain	BRCA1	c.1016dup	1	(63)
Spain	BRCA1	c.1072del	1	(65)
Spain	BRCA1	c.1121_1123delinsT	1	(63)
Spain	BRCA1	c.115T>A	1	(59)
Spain	BRCA1	c.117_118del	1	(63)
Spain	BRCA1	c.124del	3	(62, 63)
Spain	BRCA1	c.131G>T	1	(66)
Spain	BRCA1	c.1333G>T	1	(63)
Spain	BRCA1	c.1371del	1	(64)
Spain	BRCA1	c.1386del	1	(66)
Spain	BRCA1	c.1504_1508del	1	(59)
Spain	BRCA1	c.1674del	1	(60)
Spain	BRCA1	c.1687C>T	1	(60)
Spain	BRCA1	c.1912del	2	(63)
Spain	BRCA1	c.1961del	2	(61, 63)
Spain	BRCA1	c.1961dup	1	(66)
Spain	BRCA1	c.1965C>A	1	(60)
Spain	BRCA1	c.211A>G	18	(60, 63, 66)
Spain	BRCA1	c.212+1G>A	2	(63, 64)
Spain	BRCA1	c.2683C>T	1	(64)
Spain	BRCA1	c.2900_2901dup	9	(60, 66)
Spain	BRCA1	c.3256_3257insGA	1	(64)
Spain	BRCA1	c.3329_3330del	1	(66)
Spain	BRCA1	c.3331_3334del	6	(60)
Spain	BRCA1	c.3359_3360del	1	(65)
Spain	BRCA1	c.3481_3491del	2	(63, 65)
Spain	BRCA1	c.3607C>T	1	(66)
Spain	BRCA1	c.3679C>T	1	(66)
Spain	BRCA1	c.3689T>G	1	(60)
Spain	BRCA1	c.3770_3771del	2	(60)
Spain	BRCA1	c.3839_3843delinsAGGC	3	(63, 66)
Spain	BRCA1	c.3869_3870del	1	(61)
Spain	BRCA1	c.4038_4039del	1	(66)
Spain	BRCA1	c.4065_4068del	1	(60)
Spain	BRCA1	c.4111_4112insATCT	1	(63)
Spain	BRCA1	c.4165_4166dup	1	(63)
Spain	BRCA1	c.4195_4196del	2	(63, 66)
Spain	BRCA1	c.4343del	1	(66)
Spain	BRCA1	c.470_471del	6	(60, 63)
Spain	BRCA1	c.4905_4906del	1	(65)
Spain	BRCA1	c.5054C>T	1	(66)
Spain	BRCA1	c.5117G>A	4	(59, 63)
Spain	BRCA1	c.5117G>C	3	(60, 63)
Spain	BRCA1	c.5123C>A	16	(59, 63, 65, 66)
Spain	BRCA1	c.5137G>T	1	(66)
Spain	BRCA1	c.5144G>A	2	(63, 66)
Spain	BRCA1	c.5152+5G>A	2	(63, 66)
Spain	BRCA1	c.5153-1G>A	3	(59, 63)
Spain	BRCA1	c.5153-1G>C	1	(63)
Spain	BRCA1	c.5194-2A>G	1	(66)
Spain	BRCA1	c.5266dup	1	(65)
Spain	BRCA1	c.5277+1G>A	2	(63)
Spain	BRCA1	c.5278-1G>C	1	(63)
Spain	BRCA1	c.5332G>T	1	(63)
Spain	BRCA1	c.5419del	2	(63, 64)
Spain	BRCA1	c.5506G>T	1	(63)
Spain	BRCA1	c.68_69del	13	(60, 63, 65, 66)
Spain	BRCA1	c.70_73dup	2	(63, 64)
Spain	BRCA1	c.783T>G	1	(66)
Spain	BRCA1	c.791_794del	2	(60, 63)
Spain	BRCA1	c.798_799del	2	(59, 66)
Spain	BRCA2	5788_5789delGT^	1	(59)
Spain	BRCA2	c.1310_1313del	2	(63)
Spain	BRCA2	c.1368_1369dup	1	(61)
Spain	BRCA2	c.145G>T	2	(61, 64)
Spain	BRCA2	c.1587delinsCA	1	(66)
Spain	BRCA2	c.1597del	2	(63)
Spain	BRCA2	c.1813dup	2	(60)
Spain	BRCA2	c.1929del	1	(66)
Spain	BRCA2	c.2095C>T	3	(60)
Spain	BRCA2	c.262_263del	2	(60, 61)
Spain	BRCA2	c.2701del	3	(65, 66)
Spain	BRCA2	c.2775dup	1	(59)
Spain	BRCA2	c.2808_2811del	32	(59, 61, 62, 63, 66)
Spain	BRCA2	c.2830A>T	1	(60)
Spain	BRCA2	c.3068del	1	(66)
Spain	BRCA2	c.3146del	1	(63)
Spain	BRCA2	c.3263dup	1	(60)
Spain	BRCA2	c.3264dup	10	(61, 62, 63, 65, 66)
Spain	BRCA2	c.3680_3681del	1	(65)
Spain	BRCA2	c.370del	1	(61)
Spain	BRCA2	c.3744_3747del	3	(65, 66)
Spain	BRCA2	c.3860del	1	(63)
Spain	BRCA2	c.3922G>T	2	(61, 63)
Spain	BRCA2	c.3936_3954del	1	(62)
Spain	BRCA2	c.4030_4035delinsC	6	(60)
Spain	BRCA2	c.4132_4133del	1	(66)
Spain	BRCA2	c.4631dup	1	(60)
Spain	BRCA2	c.4677del	1	(66)
Spain	BRCA2	c.4936_4939del	3	(61, 66)
Spain	BRCA2	c.5042_5043del	3	(59, 61, 66)
Spain	BRCA2	c.5073dup	1	(61)
Spain	BRCA2	c.5116_5119del	2	(60, 61)
Spain	BRCA2	c.5146_5149del	5	(59, 61, 64, 65)
Spain	BRCA2	c.5200G>T	1	(66)
Spain	BRCA2	c.5216_5218insAAA	1	(66)
Spain	BRCA2	c.5576_5579del	6	(59, 60, 62, 63, 65)
Spain	BRCA2	c.5720_5723del	1	(64)
Spain	BRCA2	c.5722_5723del	1	(61)
Spain	BRCA2	c.5851_5854del	2	(63, 66)
Spain	BRCA2	c.5980C>T	1	(63)
Spain	BRCA2	c.6024dup	5	(66)
Spain	BRCA2	c.6129del	1	(66)
Spain	BRCA2	c.6209_6212del	1	(61)
Spain	BRCA2	c.6275_6276del	12	(59, 61, 62, 63, 66)
Spain	BRCA2	c.6405_6409del	2	(62, 65)
Spain	BRCA2	c.6445_6446del	1	(64)
Spain	BRCA2	c.658_659del	4	(61, 66)
Spain	BRCA2	c.6629_6630del	3	(63)
Spain	BRCA2	c.67+2T>C	1	(63)
Spain	BRCA2	c.682-2A>G	1	(61)
Spain	BRCA2	c.7109_7110del	2	(61, 63)
Spain	BRCA2	c.7558C>T	3	(66)
Spain	BRCA2	c.8012_8034del	1	(63)
Spain	BRCA2	c.8042_8043del	1	(60)
Spain	BRCA2	c.8053dup	1	(64)
Spain	BRCA2	c.8067_8068insTT	2	(61, 63)
Spain	BRCA2	c.8070_8071dup	1	(63)
Spain	BRCA2	c.8167G>C	2	(59, 66)
Spain	BRCA2	c.8490G>A	1	(61)
Spain	BRCA2	c.8695C>T	1	(61)
Spain	BRCA2	c.8948_8953+5del	1	(66)
Spain	BRCA2	c.8978_8991del	2	(61, 63)
Spain	BRCA2	c.8988_8990delinsTT	1	(61)
Spain	BRCA2	c.9018C>A	6	(61, 63, 65, 66)
Spain	BRCA2	c.9026_9030del	23	(59, 60, 61, 62, 63, 64, 65, 66)
Spain	BRCA2	c.9098_9099insA	2	(62, 66)
Spain	BRCA2	c.9116C>T	1	(64)
Spain	BRCA2	c.9117G>A	2	(61, 66)
Spain	BRCA2	c.9127G>T	1	(66)
Spain	BRCA2	c.9253del	1	(66)
Spain	BRCA2	c.9286G>T	1	(63)
Spain	BRCA2	c.9310_9311del	6	(60, 63, 66)
Spain	BRCA2	c.9376C>T	1	(61)
UK	BRCA1	1436insC^	1	(67)
UK	BRCA1	2774delC^	1	(67)
UK	BRCA1	377insT^	1	(69)
UK	BRCA1	4912+2delT^	1	(67)
UK	BRCA1	c.1356del	1	(69)
UK	BRCA1	c.1504_1508del	1	(67)
UK	BRCA1	c.1961del	2	(69)
UK	BRCA1	c.2071del	1	(69)
UK	BRCA1	c.2261del	1	(67)
UK	BRCA1	c.2681_2682del	1	(69)
UK	BRCA1	c.3228_3229del	1	(69)
UK	BRCA1	c.3331_3334del	1	(69)
UK	BRCA1	c.3477_3480del	1	(67)
UK	BRCA1	c.3578dup	1	(69)
UK	BRCA1	c.3756_3759del	1	(67)
UK	BRCA1	c.4041_4042del	1	(67)
UK	BRCA1	c.4065_4068del	3	(69)
UK	BRCA1	c.4282del	1	(69)
UK	BRCA1	c.5154G>A	1	(69)
UK	BRCA1	c.5266dup	1	(69)
UK	BRCA1	c.81-1G>C	1	(69)
UK	BRCA2	1215insA^	1	(67)
UK	BRCA2	253delC^	2	(67, 68)
UK	BRCA2	3758delACAG^	1	(69)
UK	BRCA2	4538delA^	1	(67)
UK	BRCA2	5974delCT^	1	(68)
UK	BRCA2	6719delTG^	1	(67)
UK	BRCA2	7928delCT^	1	(68)
UK	BRCA2	9303ins31^	2	(67)
UK	BRCA2	c.1310_1313del	1	(67)
UK	BRCA2	c.1796_1800del	1	(67)
UK	BRCA2	c.1964del	1	(68)
UK	BRCA2	c.2808_2811del	1	(67)
UK	BRCA2	c.2830A>T	1	(69)
UK	BRCA2	c.3680_3681del	1	(69)
UK	BRCA2	c.4478_4481del	1	(69)
UK	BRCA2	c.4638del	1	(67)
UK	BRCA2	c.538_539dup	2	(69)
UK	BRCA2	c.5576_5579del	2	(67, 69)
UK	BRCA2	c.5909C>A	1	(69)
UK	BRCA2	c.5946del	1	(69)
UK	BRCA2	c.6079dup	1	(69)
UK	BRCA2	c.6275_6276del	2	(67)
UK	BRCA2	c.67+3A>G	1	(67)
UK	BRCA2	c.755_758del	2	(67, 69)
UK	BRCA2	c.8247_8248del	1	(68)
UK	BRCA2	c.8575del	1	(69)
UK	BRCA2	c.8904del	2	(69)
UK	BRCA2	c.9253del	1	(67)
USA	BRCA1	c.1016dup	1	(77)
USA	BRCA1	c.1086_1087del	1	(74)
USA	BRCA1	c.1086_1141del	1	(77)
USA	BRCA1	c.112_113del	1	(72)
USA	BRCA1	c.1175_1178del	1	(72)
USA	BRCA1	c.1175_1214del	1	(75)
USA	BRCA1	c.1255del	1	(74)
USA	BRCA1	c.1287dup	1	(74)
USA	BRCA1	c.133_172del	1	(72)
USA	BRCA1	c.1506_1510del	1	(74)
USA	BRCA1	c.1687C>T	2	(72, 74)
USA	BRCA1	c.1713_1717del	2	(74)
USA	BRCA1	c.181T>G	4	(74, 75)
USA	BRCA1	c.182G>A	1	(76)
USA	BRCA1	c.191G>A	1	(74)
USA	BRCA1	c.1960A>T	1	(77)
USA	BRCA1	c.1961del	1	(74)
USA	BRCA1	c.2035A>T	1	(75)
USA	BRCA1	c.2071del	1	(76)
USA	BRCA1	c.211A>G	1	(73)
USA	BRCA1	c.212+1G>A	2	(77)
USA	BRCA1	c.213-11T>G	1	(76)
USA	BRCA1	c.2197_2201del	1	(72)
USA	BRCA1	c.2296_2297del	1	(77)
USA	BRCA1	c.2338C>T	1	(74)
USA	BRCA1	c.2406_2409del	1	(77)
USA	BRCA1	c.2411_2412del	1	(75)
USA	BRCA1	c.2433del	3	(73, 77)
USA	BRCA1	c.2457del	3	(74, 75)
USA	BRCA1	c.2681_2682del	4	(72, 74, 75)
USA	BRCA1	c.2722G>T	2	(72, 74)
USA	BRCA1	c.2806_2809del	1	(77)
USA	BRCA1	c.2832T>A	1	(75)
USA	BRCA1	c.2864C>A	3	(77)
USA	BRCA1	c.2934T>G	2	(72)
USA	BRCA1	c.3016del	1	(76)
USA	BRCA1	c.3029_3030del	1	(73)
USA	BRCA1	c.3178G>T	1	(74)
USA	BRCA1	c.3358_3359del	1	(76)
USA	BRCA1	c.3400G>T	2	(74, 75)
USA	BRCA1	c.3481_3491del	1	(76)
USA	BRCA1	c.3485del	1	(74)
USA	BRCA1	c.3598C>T	1	(77)
USA	BRCA1	c.3668_3671dup	2	(70, 75)
USA	BRCA1	c.3675C>A	1	(73)
USA	BRCA1	c.3748G>T	1	(72)
USA	BRCA1	c.3756_3759del	4	(72, 75)
USA	BRCA1	c.3759_3760del	1	(73)
USA	BRCA1	c.3764dup	1	(74)
USA	BRCA1	c.3770_3771del	1	(72)
USA	BRCA1	c.3G>T	1	(76)
USA	BRCA1	c.4035del	1	(75)
USA	BRCA1	c.4065_4068del	1	(72)
USA	BRCA1	c.4161_4162del	1	(74)
USA	BRCA1	c.4167del	1	(72)
USA	BRCA1	c.4222C>T	1	(72)
USA	BRCA1	c.427G>T	1	(72)
USA	BRCA1	c.4321dup	1	(75)
USA	BRCA1	c.4327C>T	5	(72, 74, 77)
USA	BRCA1	c.4357+1G>A	4	(76)
USA	BRCA1	c.4484G>T	1	(76)
USA	BRCA1	c.4689C>G	2	(72, 74)
USA	BRCA1	c.4964_4982del	1	(72)
USA	BRCA1	c.4986+6T>C	4	(76)
USA	BRCA1	c.5123C>A	2	(73, 77)
USA	BRCA1	c.514del	1	(74)
USA	BRCA1	c.5152+1G>C	1	(76)
USA	BRCA1	c.5177_5180del	5	(74, 76)
USA	BRCA1	c.5251C>T	4	(73, 76)
USA	BRCA1	c.5266dup	16	(70, 72, 74, 75, 77)
USA	BRCA1	c.5324T>G	3	(76)
USA	BRCA1	c.5345G>A	1	(74)
USA	BRCA1	c.5363G>T	3	(73, 77)
USA	BRCA1	c.5387C>A	2	(76)
USA	BRCA1	c.5467+1G>A	2	(76)
USA	BRCA1	c.68_69del	33	(72, 74, 75, 77)
USA	BRCA1	c.81-2del	1	(72)
USA	BRCA1	c.824_825ins10	4	(74, 76, 77)
USA	BRCA1	c.895_896del	1	(72)
USA	BRCA1	c.962G>A	1	(70)
USA	BRCA2	4706del^	1	(75)
USA	BRCA2	c.1103C>G	1	(76)
USA	BRCA2	c.115del	1	(76)
USA	BRCA2	c.1205del	1	(74)
USA	BRCA2	c.1310_1313del	1	(74)
USA	BRCA2	c.145G>T	2	(73, 75)
USA	BRCA2	c.1570_1571del	1	(76)
USA	BRCA2	c.1705_1706del	1	(76)
USA	BRCA2	c.1754del	1	(74)
USA	BRCA2	c.1755_1759del	1	(75)
USA	BRCA2	c.1813dup	1	(75)
USA	BRCA2	c.1887_1893del	1	(76)
USA	BRCA2	c.1929del	1	(74)
USA	BRCA2	c.2224C>T	2	(73, 77)
USA	BRCA2	c.2330dup	1	(70)
USA	BRCA2	c.2426T>G	1	(70)
USA	BRCA2	c.2588dup	1	(74)
USA	BRCA2	c.3170_3174del	1	(70)
USA	BRCA2	c.3189_3192del	1	(77)
USA	BRCA2	c.3264dup	3	(73, 77)
USA	BRCA2	c.3599_3600del	1	(76)
USA	BRCA2	c.3680_3681del	1	(76)
USA	BRCA2	c.3744_3747del	1	(74)
USA	BRCA2	c.3847_3848del	2	(70, 75)
USA	BRCA2	c.410del	1	(70)
USA	BRCA2	c.4284dup	1	(75)
USA	BRCA2	c.4471_4474del	2	(76)
USA	BRCA2	c.4889C>G	1	(70)
USA	BRCA2	c.4936_4939del	1	(77)
USA	BRCA2	c.5238dup	1	(74)
USA	BRCA2	c.5389_5390del	1	(72)
USA	BRCA2	c.5616_5620del	1	(76)
USA	BRCA2	c.5722_5723del	3	(74)
USA	BRCA2	c.5791C>T	1	(75)
USA	BRCA2	c.5946del	15	(70, 72, 74, 75)
USA	BRCA2	c.5979_5980insA	1	(76)
USA	BRCA2	c.6025C>T	1	(75)
USA	BRCA2	c.6137C>A	1	(76)
USA	BRCA2	c.6434del	1	(72)
USA	BRCA2	c.6468_6469del	1	(74)
USA	BRCA2	c.7008-2A>G	1	(72)
USA	BRCA2	c.7069_7070del	1	(74)
USA	BRCA2	c.729_732del	1	(77)
USA	BRCA2	c.7558C>T	2	(75)
USA	BRCA2	c.7567_7568del	1	(74)
USA	BRCA2	c.7758G>A	2	(73, 77)
USA	BRCA2	c.7857G>A	1	(74)
USA	BRCA2	c.7977-1G>C	1	(70)
USA	BRCA2	c.8297del	1	(74)
USA	BRCA2	c.8322dup	1	(77)
USA	BRCA2	c.8575del	1	(72)
USA	BRCA2	c.8777T>A	1	(76)
USA	BRCA2	c.8904del	1	(74)
USA	BRCA2	c.8969G>A	1	(76)
USA	BRCA2	c.8975_9100del	1	(72)
USA	BRCA2	c.9004G>A	1	(73)
USA	BRCA2	c.9026_9030del	2	(70, 77)
USA	BRCA2	c.9253_9254insA	1	(76)
USA	BRCA2	c.9294C>G	1	(74)
USA	BRCA2	c.9382C>T	1	(76)
USA	BRCA2	c.961C>T	1	(74)
†number indicates corresponding reference(s) listed in Table 1
^Original paper did not use HGVS nomenclature and the listed variant was not found in ClinVar or HGMD. Using variant annotation as listed in paper.
