# Supplementary material for: Using species richness calculations to model the global profile of unsampled pathogenic variants: Examples from BRCA1 and BRCA2
Source: PLoS One. 2023 Feb 8;18(2):e0278010. doi: 10.1371/journal.pone.0278010 (PMC9907816; doi:10.1371/journal.pone.0278010)
Supplement: S2 Table — (XLSX) [file pone.0278010.s003.xlsx]

## Sheet: Table S2
S2 Table: Data used in prevalence calculations
Country (†)	Cancer Type	N	# Tested	Proportion Tested	# Carrier
Australia (26)	H	194	194	1	75
Australia (26)	S	749	749	1	62
Austria (27)	H	331	331	1	168
Austria (27)	S	112	112	1	16
Canada (28)	H	327	327	1	111
Canada (28)	S	993	993	1	78
China (36)	H	96	96	1	68
China (36)	S	730	730	1	167
Denmark (39)	H	47	47	1	12
Denmark (39)	S	398	398	1	14
Korea (54)	H	60	60	1	21
Korea (54)	S	219	219	1	25
Malaysia (57)	H	99	99	1	11
Malaysia (57)	S	360	360	1	15
Saudi Arabia (58)	H	60	60	1	6
Saudi Arabia (58)	S	199	199	1	5
USA (70)	H	93	93	1	6
USA (70)	S	274	274	1	5
USA (71)	H	1466	933	0.636426	72
USA (71)	S	671	432	0.643815	13
USA (75)	H	99	99	1	22
USA (75)	S	110	110	1	10
†number indicates corresponding study listed in references
H: hereditary; S: sporadic
