# Supplementary material for: Using species richness calculations to model the global profile of unsampled pathogenic variants: Examples from BRCA1 and BRCA2
Source: PLoS One. 2023 Feb 8;18(2):e0278010. doi: 10.1371/journal.pone.0278010 (PMC9907816; doi:10.1371/journal.pone.0278010)
Supplement: S3 Table — (XLSX) [file pone.0278010.s004.xlsx]

## Sheet: Table S3
S3 Table: Parameters for compound Poisson distributions fit for the PNPML estimates using country data
Country	# of Poisson Components	Component 1a	Component 2a	Component 3a	Component 4†
Argentina	3	0.48 (0.87)	3.83 (0.09)	11.8 (0.04)
Australia	3	0.15 (0.87)	2.18 (0.12)	6.65 (0.01)
Canada	3	0.19 (0.72)	1.94 (0.25)	9.07 (0.03)
China	4	0.32 (0.69)	1.39 (0.26)	4.65 (0.04)	10.54 (0.01)
India	1	0.82 (1.00)
Italy	2	0.17 (0.84)	3.45 (0.16)
Japan	1	1.06 (1.00)
Korea	3	0.55 (0.71)	3.58 (0.28)	14.20 (0.01)
Malaysia	2	0.18 (0.93)	2.32 (0.07)
Spain	3	0.72 (0.86)	4.51 (0.11)	9.97 (0.03)
UK	1	0.39 (1.00)
USA	3	0.22 (0.75)	2.27 (0.24)	14.96 (0.01)
†Parameter (weight)
