# Supplementary material for: Using species richness calculations to model the global profile of unsampled pathogenic variants: Examples from BRCA1 and BRCA2
Source: PLoS One. 2023 Feb 8;18(2):e0278010. doi: 10.1371/journal.pone.0278010 (PMC9907816; doi:10.1371/journal.pone.0278010)
Supplement: S4 Table — (XLSX) [file pone.0278010.s005.xlsx]

## Sheet: Table S4
S4 Table: Estimates for the total number of unique pathogenic BRCA1/2 variants in different gnomAD populations using Chao and PNPML estimators
Population	Observed # of Variants	Observed # of Unique Variants	Estimated # of Unique Variants, Chao	Estimated # of Unique Variants, PNPML
African	57	46	190 (98..447)	195 (120..331)
American	98	62	270 (144..589)	270 (236..357)
East Asian	54	50	602 (196..2,142)	609 (354..2,168)
European	435	253	848 (630..1,194)	850 (807..954)
South Asian	81	60	494 (197..1,434)	558 (225..976)
